# Supplementary material for: Kuwanon T and Sanggenon A Isolated from Morus alba Exert Anti-Inflammatory Effects by Regulating NF-κB and HO-1/Nrf2 Signaling Pathways in BV2 and RAW264.7 Cells
Source: Molecules. 2021 Dec 16;26(24):7642. doi: 10.3390/molecules26247642 (PMC8708433; doi:10.3390/molecules26247642)
Supplement: Supplementary file 1 [file molecules-26-07642-s001.zip]

Archive with 1 entries (1 files):
- molecules-1478064-supplementary.pdf
